# Supplementary material for: Compiled data set of exact NOE distance limits, residual dipolar couplings and scalar couplings for the protein GB3
Source: Data Brief. 2015 Sep 4;5:99–106. doi: 10.1016/j.dib.2015.08.020 (PMC4576366; doi:10.1016/j.dib.2015.08.020)
Supplement: Supplementary file 1 — Supplementary material [file mmc1.zip]

Archive with 1 entries (1 files):
- CollectedRestraints.rar
